# Supplementary material for: Exogenous Metabolic Modulators Improve Response to Carboplatin in Triple-Negative Breast Cancer
Source: Cells. 2024 May 9;13(10):806. doi: 10.3390/cells13100806 (PMC11119195; doi:10.3390/cells13100806)
Supplement: Supplementary file 1 [file cells-13-00806-s001.zip]

Archive with 1 entries (1 files):
- cells-2953817-supplementary.pdf
